# Supplementary material for: Specific Mutations near the Amyloid Precursor Protein Cleavage Site Increase γ-Secretase Sensitivity and Modulate Amyloid-β Production
Source: Int J Mol Sci. 2023 Feb 16;24(4):3970. doi: 10.3390/ijms24043970 (PMC9959964; doi:10.3390/ijms24043970)
Supplement: Supplementary file 1 [file ijms-24-03970-s001.zip]

Archive with 1 entries (1 files):
- ijms-2119571-supplementary.pdf
